# Supplementary material for: The use of bat houses as day roosts in macadamia orchards, South Africa
Source: PeerJ. 2019 May 22;7:e6954. doi: 10.7717/peerj.6954 (PMC6535037; doi:10.7717/peerj.6954)
Supplement: Dataset S1 [file peerj-07-6954-s001.csv]

	Farm	Month	Typ	Bathouse	Location	Bats	P	Species	Else	Cardinal	Altitude	Water	Height
1	JR	June	Bank	a	Dam	0	0			W	772	37	4
2	JR	June	Bank	b	Dam	0	0			W	772	37	4
3	JR	June	Bank	c	Dam	1	1	small Plain-faced bat	Reptile pellets	W	772	37	4
4	JR	June	Rocket Box	r	Dam	0	0			All	772	45	4
5	JR	June	Bank	a	Banana	0	0		Pellets	NE	793	67	4
6	JR	June	Bank	b	Banana	0	0		Pellets	NE	793	67	4
7	JR	June	Bank	c	Banana	0	0		Pellets	NE	793	67	4
8	JR	June	Rocket Box	r	Banana	0	0		Pellets	All	793	28	4
9	Amana	June	Bank	c	Dam	3	1	Yellow-bellied house bats	Near beehive	NE	646	46	5
10	Amana	June	Bank	b	Dam	0	0			NE	646	46	5
11	Amana	June	Bank	a	Dam	0	0			NE	646	46	5
12	Amana	June	Rocket Box	r	Dam	0	0			All	646	155	5
13	Amana	June	Bank	c	Site 2	0	0			SW	646	85	5
14	Amana	June	Bank	b	Site 2	5	1	Yellow-bellied house bats		SW	646	85	5
15	Amana	June	Bank	a	Site 2	0	0			SW	646	85	5
16	Amana	June	Rocket Box	r	Site 2	0	0			All	646	75	5
17	HJ	June	Bank	a	Site 1	0	0		Pellets bat and reptile	S	607	160	4
18	HJ	June	Bank	b	Site 1	0	0		Pellets bat and reptile	S	607	160	4
19	HJ	June	Bank	c	Site 1	0	0		Pellets bat and reptile	S	607	160	4
20	HJ	June	Rocket Box	r	Site 1	0	0			All	607	165	4
21	HJ	June	Bank	a	Old Shed	0	0		Squirrel, nest and bees	SW	634	412	4
22	HJ	June	Bank	b	Old Shed	0	0		Squirrel, nest and bees	SW	634	412	4
23	HJ	June	Bank	c	Old Shed	0	0		Squirrel, nest and bees	SW	634	412	4
24	AS	June	Bank	c	Dam	0	0			NE	805	3	2.3
25	AS	June	Bank	b	Dam	1	1	Yellow-bellied house bats		NE	805	3	2.3
26	AS	June	Bank	a	Dam	0	0			NE	805	3	2.3
27	DP	June	Set	bl	Pond	3	1	small Plain-faced bat		SW	754	2	3.5
28	DP	June	Set	w	Pond	0	0			SW	754	2	3.5
29	AW	June	Set	bl	Hill	1	1	Free-tailed bats		N	932	680	5
30	AW	June	Set	w	Hill	0	0			N	932	680	5
32	JR	July	Bank	a	Dam	0	0		Pellets	W	772	37	4
33	JR	July	Bank	b	Dam	0	0		Pellets	W	772	37	4
34	JR	July	Bank	c	Dam	0	0		Pellets	W	772	37	4
35	JR	July	Rocket Box	r	Dam	0	0			All	772	45	4
36	JR	July	Bank	a	Banana	0	0		Pellets	NE	793	67	4
37	JR	July	Bank	b	Banana	0	0		Pellets	NE	793	67	4
38	JR	July	Bank	c	Banana	0	0		Pellets	NE	793	67	4
39	JR	July	Rocket Box	r	Banana	0	0			All	793	28	4
40	Amana	July	Bank	a	Dam	0	0		abandoned nest	NE	646	46	5
41	Amana	July	Bank	b	Dam	4	1	Yellow-bellied house bats	abandoned nest	NE	646	46	5
42	Amana	July	Bank	c	Dam	0	0		abandoned nest	NE	646	46	5
43	Amana	July	Rocket Box	r	Dam	0	0			All	646	155	5
44	Amana	July	Bank	a	Site 2	3	1	Yellow-bellied house bats		SW	646	85	5
45	Amana	July	Bank	b	Site 2	1	1	small Plain-faced bat		SW	646	85	5
46	Amana	July	Bank	c	Site 2	0	0			SW	646	85	5
47	Amana	July	Rocket Box	r	Site 2	0	0			All	646	75	5
48	HJ	July	Bank	a	Site 1	0	0		Pellets, Gecko egg	S	607	160	4
49	HJ	July	Bank	b	Site 1	0	0		Pellets, Gecko egg	S	607	160	4
50	HJ	July	Bank	c	Site 1	0	0		Pellets, Gecko egg	S	607	160	4
51	HJ	July	Rocket Box	r	Site 1	0	0			All	607	165	4
52	HJ	July	Bank	a	Old Shed	0	0		Bees, Squirrel gone	SW	634	412	4
53	HJ	July	Bank	b	Old Shed	0	0		Bees, Squirrel gone	SW	634	412	4
54	HJ	July	Bank	c	Old Shed	0	0		Bees, Squirrel gone	SW	634	412	4
55	AS	July	Bank	a	Dam	0	0			NE	805	3	2.3
56	AS	July	Bank	b	Dam	2	1	Yellow-bellied house bats		NE	805	3	2.3
57	AS	July	Bank	c	Dam	0	0			NE	805	3	2.3
58	DP	July	Set	bl	Pond	0	0			SW	754	2	3.5
59	DP	July	Set	w	Pond	0	0			SW	754	2	3.5
60	AW	July	Set	bl	Hill	0	0			N	932	680	5
61	AW	July	Set	w	Hill	0	0			N	932	680	5
63	JR	August	Bank	a	Dam	0	0		smAll and big pellets	W	772	37	4
64	JR	August	Bank	b	Dam	0	0		smAll and big pellets	W	772	37	4
65	JR	August	Bank	c	Dam	0	0		smAll and big pellets	W	772	37	4
66	JR	August	Rocket Box	r	Dam	0	0			All	772	45	4
67	JR	August	Bank	a	Banana	0	0			NE	793	67	4
68	JR	August	Bank	b	Banana	1	1	Free-tailed bats		NE	793	67	4
69	JR	August	Bank	c	Banana	0	0			NE	793	67	4
70	JR	August	Rocket Box	r	Banana	0	0			All	793	28	4
71	Amana	August	Bank	c	Dam	0	0		Squirrel nest	NE	646	46	5
72	Amana	August	Bank	b	Dam	1	1	Free-tailed bats	YH Pellets	NE	646	46	5
73	Amana	August	Bank	a	Dam	0	0		Squirrel nest	NE	646	46	5
74	Amana	August	Rocket Box	r	Dam	0	0			All	646	155	5
75	Amana	August	Bank	c	Site 2	0	0			SW	646	85	5
76	Amana	August	Bank	b	Site 2	0	0		Wasps	SW	646	85	5
77	Amana	August	Bank	a	Site 2	2	1	small Plain-faced bat		SW	646	85	5
78	Amana	August	Rocket Box	r	Site 2	0	0			All	646	75	5
79	HJ	August	Bank	a	Site 1	3	1	Yellow-bellied house bats		S	607	160	4
80	HJ	August	Bank	b	Site 1	0	0		Bees	S	607	160	4
81	HJ	August	Bank	c	Site 1	0	0		Bees	S	607	160	4
82	HJ	August	Rocket Box	r	Site 1	0	0			All	607	165	4
83	HJ	August	Bank	a	Old Shed	0	0		Dead bees	SW	634	412	4
84	HJ	August	Bank	b	Old Shed	0	0		Dead bees	SW	634	412	4
85	HJ	August	Bank	c	Old Shed	0	0		Dead bees	SW	634	412	4
86	AS	August	Bank	c	Dam	0	0			NE	805	3	2.3
87	AS	August	Bank	b	Dam	1	1	Yellow-bellied house bats		NE	805	3	2.3
88	AS	August	Bank	a	Dam	0	0			NE	805	3	2.3
89	DP	August	Set	bl	Pond	0	0			SW	754	2	3.5
90	DP	August	Set	w	Pond	0	0			SW	754	2	3.5
91	AW	August	Set	bl	Hill	1	1	Free-tailed bats		N	932	680	5
92	AW	August	Set	w	Hill	0	0			N	932	680	5
94	JR	September	Bank	a	Dam	0	0			W	772	37	4
95	JR	September	Bank	b	Dam	0	0			W	772	37	4
96	JR	September	Bank	c	Dam	0	0			W	772	37	4
97	JR	September	Rocket Box	r	Dam	0	0			All	772	45	4
98	JR	September	Bank	a	Banana	0	0			NE	793	67	4
99	JR	September	Bank	b	Banana	0	0			NE	793	67	4
100	JR	September	Bank	c	Banana	0	0			NE	793	67	4
101	JR	September	Rocket Box	r	Banana	0	0			All	793	28	4
102	Amana	September	Bank	c	Dam	0	0		Squirrel nest	NE	646	46	5
103	Amana	September	Bank	b	Dam	4	1	Yellow-bellied house bats		NE	646	46	5
104	Amana	September	Bank	a	Dam	0	0			NE	646	46	5
105	Amana	September	Rocket Box	r	Dam	0	0			All	646	155	5
106	Amana	September	Bank	c	Site 2	0	0		Pellets	SW	646	85	5
107	Amana	September	Bank	b	Site 2	0	0		Pellets	SW	646	85	5
108	Amana	September	Bank	a	Site 2	0	0		Pellets	SW	646	85	5
109	Amana	September	Rocket Box	r	Site 2	0	0			All	646	75	5
110	HJ	September	Bank	a	Site 1	0	0			S	607	160	4
111	HJ	September	Bank	b	Site 1	0	0		Bee hive, no bees	S	607	160	4
112	HJ	September	Bank	c	Site 1	4	1	Yellow-bellied house bats		S	607	160	4
113	HJ	September	Rocket Box	r	Site 1	0	0			All	607	165	4
114	HJ	September	Bank	a	Old Shed	0	0			SW	634	412	4
115	HJ	September	Bank	b	Old Shed	0	0			SW	634	412	4
116	HJ	September	Bank	c	Old Shed	0	0			SW	634	412	4
117	AS	September	Bank	c	Dam	0	0			NE	805	3	2.3
118	AS	September	Bank	b	Dam	0	0			NE	805	3	2.3
119	AS	September	Bank	a	Dam	0	0			NE	805	3	2.3
120	DP	September	Set	bl	Pond	0	0			SW	754	2	3.5
121	DP	September	Set	w	Pond	0	0			SW	754	2	3.5
122	AW	September	Set	bl	Hill	2	1	Free-tailed bats , small Plain-faced bat		N	932	680	5
123	AW	September	Set	w	Hill	0	0			N	932	680	5
125	JR	October	Bank	a	Dam	1	1	Yellow-bellied house bats		W	772	37	4
126	JR	October	Bank	b	Dam	0	0			W	772	37	4
127	JR	October	Bank	c	Dam	0	0			W	772	37	4
128	JR	October	Rocket Box	r	Dam	0	0			All	772	45	4
129	JR	October	Bank	a	Banana	0	0			NE	793	67	4
130	JR	October	Bank	b	Banana	0	0			NE	793	67	4
131	JR	October	Bank	c	Banana	2	1	small Plain-faced bat		NE	793	67	4
132	JR	October	Rocket Box	r	Banana	0	0			All	793	28	4
133	Amana	October	Bank	c	Dam	0	0			NE	646	46	5
134	Amana	October	Bank	b	Dam	0	0			NE	646	46	5
135	Amana	October	Bank	a	Dam	1	1	Yellow-bellied house bats		NE	646	46	5
136	Amana	October	Rocket Box	r	Dam	0	0			All	646	155	5
137	Amana	October	Bank	c	Site 2	0	0			SW	646	85	5
138	Amana	October	Bank	b	Site 2	3	1	Yellow-bellied house bats		SW	646	85	5
139	Amana	October	Bank	a	Site 2	0	0			SW	646	85	5
140	Amana	October	Rocket Box	r	Site 2	0	0			All	646	75	5
141	HJ	October	Bank	a	Site 1	3	1	Yellow-bellied house bats		S	607	160	4
142	HJ	October	Bank	b	Site 1	0	0			S	607	160	4
143	HJ	October	Bank	c	Site 1	0	0			S	607	160	4
144	HJ	October	Rocket Box	r	Site 1	0	0			All	607	165	4
145	HJ	October	Bank	a	Old Shed	0	0			SW	634	412	4
146	HJ	October	Bank	b	Old Shed	0	0			SW	634	412	4
147	HJ	October	Bank	c	Old Shed	0	0			SW	634	412	4
148	AS	October	Bank	c	Dam	0	0		Pellets	NE	805	3	2.3
149	AS	October	Bank	b	Dam	0	0		Pellets	NE	805	3	2.3
150	AS	October	Bank	a	Dam	0	0		Pellets	NE	805	3	2.3
151	DP	October	Set	bl	Pond	0	0			SW	754	2	3.5
152	DP	October	Set	w	Pond	0	0			SW	754	2	3.5
153	AW	October	Set	bl	Hill	0	0			N	932	680	5
154	AW	October	Set	w	Hill	0	0			N	932	680	5
156	JR	November	Bank	a	Dam	0	0		Pellets	W	772	37	4
157	JR	November	Bank	b	Dam	0	0		Pellets	W	772	37	4
158	JR	November	Bank	c	Dam	0	0			W	772	37	4
159	JR	November	Rocket Box	r	Dam	0	0			All	772	45	4
160	JR	November	Bank	a	Banana	0	0			NE	793	67	4
161	JR	November	Bank	b	Banana	3	1	Free-tailed bats		NE	793	67	4
162	JR	November	Bank	c	Banana	0	0			NE	793	67	4
163	JR	November	Rocket Box	r	Banana	0	0			All	793	28	4
164	Amana	November	Bank	a	Dam	0	0			NE	646	46	5
165	Amana	November	Bank	b	Dam	0	0			NE	646	46	5
166	Amana	November	Bank	c	Dam	0	0			NE	646	46	5
167	Amana	November	Rocket Box	r	Dam	0	0			All	646	155	5
168	Amana	November	Bank	a	Site 2	0	0			SW	646	85	5
169	Amana	November	Bank	b	Site 2	2	1	Yellow-bellied house bats		SW	646	85	5
170	Amana	November	Bank	c	Site 2	0	0			SW	646	85	5
171	Amana	November	Rocket Box	r	Site 2	0	0			All	646	75	5
172	HJ	November	Bank	a	Site 1	4	1	Yellow-bellied house bats		S	607	160	4
173	HJ	November	Bank	b	Site 1	0	0			S	607	160	4
174	HJ	November	Bank	c	Site 1	0	0			S	607	160	4
175	HJ	November	Rocket Box	r	Site 1	0	0			All	607	165	4
176	HJ	November	Bank	a	Old Shed	0	0			SW	634	412	4
177	HJ	November	Bank	b	Old Shed	0	0			SW	634	412	4
178	HJ	November	Bank	c	Old Shed	0	0			SW	634	412	4
179	AS	November	Bank	a	Dam	0	0			NE	805	3	2.3
180	AS	November	Bank	b	Dam	0	0			NE	805	3	2.3
181	AS	November	Bank	c	Dam	0	0			NE	805	3	2.3
182	DP	November	Set	bl	Pond	0	0			SW	754	2	3.5
183	DP	November	Set	w	Pond	0	0			SW	754	2	3.5
184	AW	November	Set	bl	Hill	0	0			N	932	680	5
185	AW	November	Set	w	Hill	0	0			N	932	680	5
187	JR	December	Bank	a	Dam	0	0			W	772	37	4
188	JR	December	Bank	b	Dam	0	0			W	772	37	4
189	JR	December	Bank	c	Dam	0	0			W	772	37	4
190	JR	December	Rocket Box	r	Dam	0	0			All	772	45	4
191	JR	December	Bank	a	Banana	0	0			NE	793	67	4
192	JR	December	Bank	b	Banana	0	0			NE	793	67	4
193	JR	December	Bank	c	Banana	2	1	Free-tailed bats		NE	793	67	4
194	JR	December	Rocket Box	r	Banana	0	0			All	793	28	4
195	Amana	December	Bank	a	Dam	0	0		Pellets	NE	646	46	5
196	Amana	December	Bank	b	Dam	0	0		Pellets	NE	646	46	5
197	Amana	December	Bank	c	Dam	0	0		Pellets	NE	646	46	5
198	Amana	December	Rocket Box	r	Dam	0	0			All	646	155	5
199	Amana	December	Bank	a	Site 2	0	0		Pellets	SW	646	85	5
200	Amana	December	Bank	b	Site 2	0	0		Pellets	SW	646	85	5
201	Amana	December	Bank	c	Site 2	0	0		Pellets	SW	646	85	5
202	Amana	December	Rocket Box	r	Site 2	0	0			All	646	75	5
203	HJ	December	Bank	a	Site 1	4	1	Yellow-bellied house bats/ Mauritian tomb bat		S	607	160	4
204	HJ	December	Bank	b	Site 1	0	0			S	607	160	4
205	HJ	December	Bank	c	Site 1	0	0			S	607	160	4
206	HJ	December	Rocket Box	r	Site 1	0	0			All	607	165	4
207	HJ	December	Bank	a	Old Shed	0	0			SW	634	412	4
208	HJ	December	Bank	b	Old Shed	0	0			SW	634	412	4
209	HJ	December	Bank	c	Old Shed	0	0			SW	634	412	4
210	AS	December	Bank	a	Dam	0	0			NE	805	3	2.3
211	AS	December	Bank	b	Dam	5	1	Yellow-bellied house bats/ Mauritian tomb bat		NE	805	3	2.3
212	AS	December	Bank	c	Dam	0	0			NE	805	3	2.3
213	DP	December	Set	bl	Pond	0	0			SW	754	2	3.5
214	DP	December	Set	w	Pond	0	0			SW	754	2	3.5
215	AW	December	Set	bl	Hill	1	1	Free-tailed bats		N	932	680	5
216	AW	December	Set	w	Hill	0	0			N	932	680	5
218	JR	January	Bank	a	Dam	0	0			W	772	37	4
219	JR	January	Bank	b	Dam	0	0			W	772	37	4
220	JR	January	Bank	c	Dam	0	0			W	772	37	4
221	JR	January	Rocket Box	r	Dam	0	0			All	772	45	4
222	JR	January	Bank	a	Banana	0	0			NE	793	67	4
223	JR	January	Bank	b	Banana	0	0			NE	793	67	4
224	JR	January	Bank	c	Banana	1	1	Free-tailed bats		NE	793	67	4
225	JR	January	Rocket Box	r	Banana	0	0			All	793	28	4
226	Amana	January	Bank	a	Dam	0	0			NE	646	46	5
227	Amana	January	Bank	b	Dam	0	0			NE	646	46	5
228	Amana	January	Bank	c	Dam	0	0			NE	646	46	5
229	Amana	January	Rocket Box	r	Dam	0	0			All	646	155	5
230	Amana	January	Bank	a	Site 2	0	0			SW	646	85	5
231	Amana	January	Bank	b	Site 2	3	1	Yellow-bellied house bats		SW	646	85	5
232	Amana	January	Bank	c	Site 2	0	0			SW	646	85	5
233	Amana	January	Rocket Box	r	Site 2	0	0			All	646	75	5
234	HJ	January	Bank	a	Site 1	0	0		Wasps	S	607	160	4
235	HJ	January	Bank	b	Site 1	0	0		Wasps	S	607	160	4
236	HJ	January	Bank	c	Site 1	0	0			S	607	160	4
237	HJ	January	Rocket Box	r	Site 1	0	0			All	607	165	4
238	HJ	January	Bank	a	Old Shed	0	0			SW	634	412	4
239	HJ	January	Bank	b	Old Shed	0	0		Squirrel nest	SW	634	412	4
240	HJ	January	Bank	c	Old Shed	0	0			SW	634	412	4
241	AS	January	Bank	a	Dam	0	0			NE	805	3	2.3
242	AS	January	Bank	b	Dam	4	1	Yellow-bellied house bats		NE	805	3	2.3
243	AS	January	Bank	c	Dam	0	0			NE	805	3	2.3
244	DP	January	Set	bl	Pond	1	1	Mauritian tomb bat		SW	754	2	3.5
245	DP	January	Set	w	Pond	0	0			SW	754	2	3.5
246	AW	January	Set	bl	Hill	3	1	Yellow-bellied house bats		N	932	680	5
247	AW	January	Set	w	Hill	1	1	small Plain-faced bat		N	932	680	5
249	JR	February	Bank	a	Dam	0	0			W	772	37	4
250	JR	February	Bank	b	Dam	0	0			W	772	37	4
251	JR	February	Bank	c	Dam	0	0			W	772	37	4
252	JR	February	Rocket Box	r	Dam	0	0			All	772	45	4
253	JR	February	Bank	a	Banana	0	0			NE	793	67	4
254	JR	February	Bank	b	Banana	0	0			NE	793	67	4
255	JR	February	Bank	c	Banana	1	1	Free-tailed bats		NE	793	67	4
256	JR	February	Rocket Box	r	Banana	0	0			All	793	28	4
257	Amana	February	Bank	a	Dam	0	0			NE	646	46	5
258	Amana	February	Bank	b	Dam	0	0			NE	646	46	5
259	Amana	February	Bank	c	Dam	0	0			NE	646	46	5
260	Amana	February	Rocket Box	r	Dam	0	0			All	646	155	5
261	Amana	February	Bank	a	Site 2	0	0		Pellets	SW	646	85	5
262	Amana	February	Bank	b	Site 2	0	0		Pellets	SW	646	85	5
263	Amana	February	Bank	c	Site 2	0	0		Pellets	SW	646	85	5
264	Amana	February	Rocket Box	r	Site 2	0	0			All	646	75	5
265	HJ	February	Bank	a	Site 1	0	0			S	607	160	4
266	HJ	February	Bank	b	Site 1	0	0			S	607	160	4
267	HJ	February	Bank	c	Site 1	0	0			S	607	160	4
268	HJ	February	Rocket Box	r	Site 1	0	0			All	607	165	4
269	HJ	February	Bank	a	Old Shed	0	0			SW	634	412	4
270	HJ	February	Bank	b	Old Shed	5	1	Yellow-bellied house bats		SW	634	412	4
271	HJ	February	Bank	c	Old Shed	0	0			SW	634	412	4
272	AS	February	Bank	a	Dam	0	0			NE	805	3	2.3
273	AS	February	Bank	b	Dam	4	1	Yellow-bellied house bats		NE	805	3	2.3
274	AS	February	Bank	c	Dam	0	0			NE	805	3	2.3
275	DP	February	Set	bl	Pond	4	1	Yellow-bellied house bats		SW	754	2	3.5
276	DP	February	Set	w	Pond	0	0			SW	754	2	3.5
280	JR	March	Bank	a	Dam	0	0		Pellets	W	772	37	4
281	JR	March	Bank	b	Dam	0	0		Pellets	W	772	37	4
282	JR	March	Bank	c	Dam	0	0		Pellets	W	772	37	4
283	JR	March	Rocket Box	r	Dam	0	0			All	772	45	4
284	JR	March	Bank	a	Banana	0	0		Pellets	NE	793	67	4
285	JR	March	Bank	b	Banana	0	0		Pellets	NE	793	67	4
286	JR	March	Bank	c	Banana	0	0		Pellets	NE	793	67	4
287	JR	March	Rocket Box	r	Banana	0	0			All	793	28	4
288	Amana	March	Bank	a	Dam	0	0		Pellets	NE	646	46	5
289	Amana	March	Bank	b	Dam	0	0		Pellets	NE	646	46	5
290	Amana	March	Bank	c	Dam	0	0		Pellets	NE	646	46	5
291	Amana	March	Rocket Box	r	Dam	0	0			All	646	155	5
292	Amana	March	Bank	a	Site 2	1	1	Yellow-bellied house bats		SW	646	85	5
293	Amana	March	Bank	b	Site 2	0	0			SW	646	85	5
294	Amana	March	Bank	c	Site 2	0	0			SW	646	85	5
295	Amana	March	Rocket Box	r	Site 2	0	0			All	646	75	5
296	HJ	March	Bank	a	Site 1	0	0			S	607	160	4
297	HJ	March	Bank	b	Site 1	0	0			S	607	160	4
298	HJ	March	Bank	c	Site 1	0	0			S	607	160	4
299	HJ	March	Rocket Box	r	Site 1	0	0			All	607	165	4
300	HJ	March	Bank	a	Old Shed	0	0			SW	634	412	4
301	HJ	March	Bank	b	Old Shed	0	0			SW	634	412	4
302	HJ	March	Bank	c	Old Shed	2	1	Yellow-bellied house bats		SW	634	412	4
303	AS	March	Bank	a	Dam	0	0			NE	805	3	2.3
304	AS	March	Bank	b	Dam	3	1	Yellow-bellied house bats		NE	805	3	2.3
305	AS	March	Bank	c	Dam	1	1	Yellow-bellied house bats		NE	805	3	2.3
306	DP	March	Set	bl	Pond	4	1	Yellow-bellied house bats		SW	754	2	3.5
307	DP	March	Set	w	Pond	0	0			SW	754	2	3.5
308	AW	March	Set	bl	Hill	4	1	Yellow-bellied house bats		N	932	680	5
309	AW	March	Set	w	Hill	1	1	Free-tailed bats		N	932	680	5
311	JR	April	Bank	a	Dam	0	0			W	772	37	4
312	JR	April	Bank	b	Dam	0	0			W	772	37	4
313	JR	April	Bank	c	Dam	0	0			W	772	37	4
314	JR	April	Rocket Box	r	Dam	0	0			All	772	45	4
315	JR	April	Bank	a	Banana	0	0			NE	793	67	4
316	JR	April	Bank	b	Banana	0	0			NE	793	67	4
317	JR	April	Bank	c	Banana	2	1	Free-tailed bats		NE	793	67	4
318	JR	April	Rocket Box	r	Banana	0	0			All	793	28	4
319	Amana	April	Bank	a	Dam	0	0			NE	646	46	5
320	Amana	April	Bank	b	Dam	0	0			NE	646	46	5
321	Amana	April	Bank	c	Dam	0	0			NE	646	46	5
322	Amana	April	Rocket Box	r	Dam	2	1	Yellow-bellied house bats		All	646	155	5
323	Amana	April	Bank	a	Site 2	0	0			SW	646	85	5
324	Amana	April	Bank	b	Site 2	4	1	Yellow-bellied house bats	Nursery	SW	646	85	5
325	Amana	April	Bank	c	Site 2	0	0			SW	646	85	5
326	Amana	April	Rocket Box	r	Site 2	0	0			All	646	75	5
327	HJ	April	Bank	a	Site 1	0	0		Pellets	S	607	160	4
328	HJ	April	Bank	b	Site 1	0	0		Pellets	S	607	160	4
329	HJ	April	Bank	c	Site 1	0	0		Pellets	S	607	160	4
330	HJ	April	Rocket Box	r	Site 1	1	1	Yellow-bellied house bats		All	607	165	4
331	HJ	April	Bank	a	Old Shed	0	0			SW	634	412	4
332	HJ	April	Bank	b	Old Shed	0	0			SW	634	412	4
333	HJ	April	Bank	c	Old Shed	2	1	Yellow-bellied house bats		SW	634	412	4
334	AS	April	Bank	a	Dam	0	0			NE	805	3	2.3
335	AS	April	Bank	b	Dam	0	0			NE	805	3	2.3
336	AS	April	Bank	c	Dam	0	0			NE	805	3	2.3
337	DP	April	Set	bl	Pond	0	0			SW	754	2	3.5
338	DP	April	Set	w	Pond	1	1	Yellow-bellied house bats		SW	754	2	3.5
342	JR	May	Bank	a	Dam	0	0			W	772	37	4
343	JR	May	Bank	b	Dam	1	1	small Plain-faced bat		W	772	37	4
344	JR	May	Bank	c	Dam	0	0			W	772	37	4
345	JR	May	Rocket Box	r	Dam	0	0			All	772	45	4
346	JR	May	Bank	a	Banana	0	0			NE	793	67	4
347	JR	May	Bank	b	Banana	1	1	small Plain-faced bat		NE	793	67	4
348	JR	May	Bank	c	Banana	1	1	Free-tailed bats		NE	793	67	4
349	JR	May	Rocket Box	r	Banana	0	0			All	793	28	4
350	Amana	May	Bank	a	Dam	0	0			NE	646	46	5
351	Amana	May	Bank	b	Dam	0	0			NE	646	46	5
352	Amana	May	Bank	c	Dam	0	0			NE	646	46	5
353	Amana	May	Rocket Box	r	Dam	3	1	Yellow-bellied house bats		All	646	155	5
354	Amana	May	Bank	a	Site 2	0	0			SW	646	85	5
355	Amana	May	Bank	b	Site 2	3	1	Yellow-bellied house bats		SW	646	85	5
356	Amana	May	Bank	c	Site 2	0	0			SW	646	85	5
357	Amana	May	Rocket Box	r	Site 2	0	0			All	646	75	5
358	HJ	May	Bank	a	Site 1	0	0		Pellets	S	607	160	4
359	HJ	May	Bank	b	Site 1	0	0		Pellets	S	607	160	4
360	HJ	May	Bank	c	Site 1	0	0		Pellets	S	607	160	4
361	HJ	May	Rocket Box	r	Site 1	2	1	Yellow-bellied house bats	Bees	All	607	165	4
362	HJ	May	Bank	a	Old Shed	0	0			SW	634	412	4
363	HJ	May	Bank	b	Old Shed	0	0			SW	634	412	4
364	HJ	May	Bank	c	Old Shed	1	1	Free-tailed bats		SW	634	412	4
365	AS	May	Bank	a	Dam	0	0			NE	805	3	2.3
366	AS	May	Bank	b	Dam	3	1	Yellow-bellied house bats		NE	805	3	2.3
367	AS	May	Bank	c	Dam	0	0			NE	805	3	2.3
368	DP	May	Set	bl	Pond	0	0			SW	754	2	3.5
369	DP	May	Set	w	Pond	0	0			SW	754	2	3.5
370	AW	May	Set	bl	Hill	1	1	Free-tailed bats		N	932	680	5
371	AW	May	Set	w	Hill	0	0			N	932	680	5
373	JR	June	Bank	a	Dam	0	0		Bat and reptile pellets	W	772	37	4
374	JR	June	Bank	b	Dam	0	0		Bat and reptile pellets	W	772	37	4
375	JR	June	Bank	c	Dam	0	0		Bat and reptile pellets	W	772	37	4
376	JR	June	Rocket Box	r	Dam	0	0			All	772	45	4
377	JR	June	Bank	a	Banana	0	0			NE	793	67	4
378	JR	June	Bank	b	Banana	2	1	Free-tailed bats		NE	793	67	4
379	JR	June	Bank	c	Banana	0	0			NE	793	67	4
380	JR	June	Rocket Box	r	Banana	0	0			All	793	28	4
381	Amana	June	Bank	a	Dam	0	0		Squirrel nest	NE	646	46	5
382	Amana	June	Bank	b	Dam	0	0		Squirrel nest	NE	646	46	5
383	Amana	June	Bank	c	Dam	0	0		Squirrel nest	NE	646	46	5
384	Amana	June	Rocket Box	r	Dam	0	0			All	646	155	5
385	Amana	June	Bank	a	Site 2	0	0			SW	646	85	5
386	Amana	June	Bank	b	Site 2	4	1	Yellow-bellied house bats		SW	646	85	5
387	Amana	June	Bank	c	Site 2	1	1	Free-tailed bats		SW	646	85	5
388	Amana	June	Rocket Box	r	Site 2	0	0			All	646	75	5
389	HJ	June	Bank	a	Site 1	0	0			S	607	160	4
390	HJ	June	Bank	b	Site 1	0	0			S	607	160	4
391	HJ	June	Bank	c	Site 1	0	0			S	607	160	4
392	HJ	June	Rocket Box	r	Site 1	0	0			All	607	165	4
393	HJ	June	Bank	a	Old Shed	0	0		Squirrel nest	SW	634	412	4
394	HJ	June	Bank	b	Old Shed	0	0		Squirrel nest	SW	634	412	4
395	HJ	June	Bank	c	Old Shed	0	0		Squirrel nest	SW	634	412	4
396	AS	June	Bank	a	Dam	0	0			NE	805	3	2.3
397	AS	June	Bank	b	Dam	3	1	Yellow-bellied house bats		NE	805	3	2.3
398	AS	June	Bank	c	Dam	0	0			NE	805	3	2.3
399	DP	June	Set	bl	Pond	0	0			SW	754	2	3.5
400	DP	June	Set	w	Pond	0	0			SW	754	2	3.5
401	AW	June	Set	bl	Hill	0	0			N	932	680	5
402	AW	June	Set	w	Hill	1	1	Free-tailed bats	DEAD	N	932	680	5
404	JR	July	Bank	a	Dam	0	0			W	772	37	4
405	JR	July	Bank	b	Dam	0	0			W	772	37	4
406	JR	July	Bank	c	Dam	0	0			W	772	37	4
407	JR	July	Rocket Box	r	Dam	0	0			All	772	45	4
408	JR	July	Bank	a	Banana	0	0			NE	793	67	4
409	JR	July	Bank	b	Banana	2	1	Free-tailed bats		NE	793	67	4
410	JR	July	Bank	c	Banana	0	0			NE	793	67	4
411	JR	July	Rocket Box	r	Banana	0	0			All	793	28	4
412	Amana	July	Bank	a	Dam	0	0		Squirrel nest	NE	646	46	5
413	Amana	July	Bank	b	Dam	0	0		Squirrel nest	NE	646	46	5
414	Amana	July	Bank	c	Dam	0	0		Squirrel nest	NE	646	46	5
415	Amana	July	Rocket Box	r	Dam	0	0			All	646	155	5
416	Amana	July	Bank	a	Site 2	0	0			SW	646	85	5
417	Amana	July	Bank	b	Site 2	3	1	Yellow-bellied house bats		SW	646	85	5
418	Amana	July	Bank	c	Site 2	0	0			SW	646	85	5
419	Amana	July	Rocket Box	r	Site 2	0	0			All	646	75	5
420	HJ	July	Bank	a	Site 1	0	0			S	607	160	4
421	HJ	July	Bank	b	Site 1	0	0			S	607	160	4
422	HJ	July	Bank	c	Site 1	0	0			S	607	160	4
423	HJ	July	Rocket Box	r	Site 1	0	0			All	607	165	4
424	HJ	July	Bank	a	Old Shed	0	0		Squirrel nest	SW	634	412	4
425	HJ	July	Bank	b	Old Shed	0	0		Squirrel nest	SW	634	412	4
426	HJ	July	Bank	c	Old Shed	0	0		Squirrel nest	SW	634	412	4
427	AS	July	Bank	a	Dam	0	0			NE	805	3	2.3
428	AS	July	Bank	b	Dam	3	1	Yellow-bellied house bats		NE	805	3	2.3
429	AS	July	Bank	c	Dam	0	0			NE	805	3	2.3
430	DP	July	Set	bl	Pond	1	1	Free-tailed bats		SW	754	2	3.5
431	DP	July	Set	w	Pond	0	0			SW	754	2	3.5
432	AW	July	Set	bl	Hill	1	1	Free-tailed bats		N	932	680	5
433	AW	July	Set	w	Hill	0	0		Dead bat	N	932	680	5
