# Supplementary material for: The use of bat houses as day roosts in macadamia orchards, South Africa
Source: PeerJ. 2019 May 22;7:e6954. doi: 10.7717/peerj.6954 (PMC6535037; doi:10.7717/peerj.6954)
Supplement: Dataset S2 [file peerj-07-6954-s002.csv]

	Month	variable	value
1	December	House.1	25
2	December	House.1	22
3	December	House.1	20.5
4	December	House.1	22.5
5	December	House.1	23
6	December	House.1	32
7	December	House.1	39.5
8	December	House.1	37
9	December	House.1	39.5
10	December	House.1	39.5
11	December	House.1	39
12	December	House.1	34.5
13	December	House.1	29
14	December	House.1	27
15	December	House.1	24.5
16	December	House.1	26
17	December	House.1	24
18	December	House.1	21.5
19	December	House.1	19
20	December	House.1	18
21	December	House.1	18.5
22	December	House.1	22
23	December	House.1	25.5
24	December	House.1	27
25	December	House.1	28
26	December	House.1	28.5
27	December	House.1	28
28	December	House.1	25
29	December	House.1	23
30	December	House.1	22
31	December	House.1	20.5
32	December	House.1	19.5
33	December	House.1	18.5
34	December	House.1	18
35	December	House.1	17
36	December	House.1	17
37	December	House.1	20
38	December	House.1	25
39	December	House.1	27.5
40	December	House.1	29
41	December	House.1	30
42	December	House.1	31
43	December	House.1	30
44	December	House.1	28
45	December	House.1	24.5
46	December	House.1	22
47	December	House.1	21.5
48	December	House.1	19
49	December	House.1	18
50	December	House.1	17
51	December	House.1	16.5
52	December	House.1	16.5
53	December	House.1	26
54	December	House.1	33
55	December	House.1	35.5
56	December	House.1	37.5
57	December	House.1	39
58	December	House.1	38.5
59	December	House.1	35.5
60	December	House.1	32.5
61	December	House.1	28
62	December	House.1	25
63	December	House.1	24
64	December	House.1	26
65	December	House.1	23
66	December	House.1	22
67	December	House.1	22
68	December	House.1	21.5
69	December	House.1	21.5
70	December	House.1	21.5
71	December	House.1	22
72	December	House.1	22
73	December	House.1	22
74	December	House.1	25
75	December	House.1	25
76	December	House.1	23
77	December	House.1	21
78	December	House.1	20
79	December	House.1	21.5
80	December	House.1	21.5
81	December	House.1	21
82	December	House.1	20.5
83	December	House.1	20
84	December	House.1	19
85	December	House.1	19
86	December	House.1	18.5
87	December	House.1	18
88	December	House.1	19.5
89	December	House.1	25
90	December	House.1	25
91	December	House.1	25.5
92	December	House.1	23.5
93	December	House.1	20.5
94	December	House.1	19
95	December	House.1	18
96	December	House.1	17
97	December	House.1	16.5
98	December	House.1	15.5
99	December	House.1	15
100	December	House.1	15
101	December	House.1	23.5
102	December	House.1	30.5
103	December	House.1	33.5
104	December	House.1	35
105	December	House.1	35
106	December	House.1	35
107	December	House.1	34
108	December	House.1	30
109	December	House.1	26
110	December	House.1	23
111	December	House.1	22
112	December	House.1	20.5
113	December	House.1	19.5
114	December	House.1	18
115	December	House.1	19
116	December	House.1	20.5
117	December	House.1	22.5
118	December	House.1	25.5
119	December	House.1	30.5
120	December	House.1	32
121	December	House.1	33.5
122	December	House.1	34.5
123	December	House.1	33.5
124	December	House.1	30.5
125	December	House.1	26.5
126	December	House.1	23.5
127	December	House.1	21.5
128	December	House.1	20.5
129	December	House.1	19
130	December	House.1	18.5
131	December	House.1	18
132	December	House.1	19
133	December	House.1	26.5
134	December	House.1	35.5
135	December	House.1	38.5
136	December	House.1	38.5
137	December	House.1	39
138	December	House.1	38
139	December	House.1	37
140	December	House.1	33
141	December	House.1	30
142	December	House.1	29
143	December	House.1	28.5
144	December	House.1	27
145	December	House.1	23.5
146	December	House.1	23
147	December	House.1	22.5
148	December	House.1	21.5
149	December	House.1	27.5
150	December	House.1	30
151	December	House.1	29
152	December	House.1	31
153	December	House.1	32
154	December	House.1	31
155	December	House.1	31
156	December	House.1	28
157	December	House.1	26.5
158	December	House.1	25.5
159	December	House.1	25
160	December	House.1	23.5
161	December	House.1	23
162	December	House.1	22.5
163	December	House.1	20.5
164	December	House.1	18
165	December	House.1	18
166	December	House.1	18
167	December	House.1	19.5
168	December	House.1	23
169	December	House.1	24
170	December	House.1	22
171	December	House.1	23
172	December	House.1	21.5
173	December	House.1	21
174	December	House.1	20.5
175	December	House.1	20.5
176	December	House.1	19.5
177	December	House.1	19
178	December	House.1	19
179	December	House.1	18.5
180	December	House.1	18.5
181	December	House.1	18.5
182	December	House.1	18.5
183	December	House.1	19.5
184	December	House.1	19.5
185	December	House.1	20
186	December	House.1	21.5
187	December	House.1	21
188	December	House.1	21
189	December	House.1	20
190	December	House.1	20
191	December	House.1	20
192	December	House.1	20
193	December	House.1	20
194	December	House.1	20
195	December	House.1	19.5
196	December	House.1	19.5
197	December	House.1	21
198	December	House.1	22.5
199	December	House.1	25.5
200	December	House.1	26.5
201	December	House.1	28.5
202	December	House.1	28
203	December	House.1	28
204	December	House.1	26
205	December	House.1	24
206	December	House.1	23
207	December	House.1	21.5
208	December	House.1	21.5
209	December	House.1	21
210	December	House.1	20
211	December	House.1	18.5
212	December	House.1	18
213	December	House.1	17.5
214	December	House.1	18.5
215	December	House.1	18.5
216	December	House.1	19.5
217	December	House.1	20.5
218	December	House.1	21
219	December	House.1	20
220	December	House.1	19.5
221	December	House.1	19.5
222	December	House.1	19.5
223	December	House.1	19.5
224	December	House.1	19.5
225	December	House.1	19
226	December	House.1	19
227	December	House.1	19.5
228	December	House.1	19.5
229	December	House.1	20
230	December	House.1	21.5
231	December	House.1	22.5
232	December	House.1	23.5
233	December	House.1	25
234	December	House.1	26.5
235	December	House.1	26.5
236	December	House.1	24.5
237	December	House.1	23.5
238	December	House.1	22.5
239	December	House.1	21.5
240	December	House.1	21
241	December	House.1	20.5
242	December	House.1	20.5
243	December	House.1	20.5
244	December	House.1	20.5
245	December	House.1	21
246	December	House.1	22
247	December	House.1	24.5
248	December	House.1	26.5
249	December	House.1	30.5
250	December	House.1	29
251	December	House.1	25.5
252	December	House.1	25.5
253	December	House.1	23
254	December	House.1	21.5
255	December	House.1	20
256	December	House.1	20
257	December	House.1	19.5
258	December	House.1	19.5
259	December	House.1	19
260	December	House.1	19
261	December	House.1	19
262	December	House.1	19
263	December	House.1	21
264	December	House.1	25
265	December	House.1	26
266	December	House.1	27
267	December	House.1	26
268	December	House.1	24
269	December	House.1	22
270	December	House.1	21
271	December	House.1	20.5
272	December	House.1	21
273	December	House.1	21
274	December	House.1	20.5
275	December	House.1	19.5
276	December	House.1	19
277	December	House.1	19.5
278	December	House.1	21.5
279	December	House.1	25
280	December	House.1	26
281	December	House.1	27.5
282	December	House.1	28
283	December	House.1	27
284	December	House.1	26.5
285	December	House.1	24
286	December	House.1	23
287	December	House.1	21.5
288	December	House.1	20
289	December	House.1	18.5
290	December	House.1	18
291	December	House.1	18
292	December	House.1	19
293	December	House.1	21.5
294	December	House.1	28
295	December	House.1	27
296	December	House.1	31.5
297	December	House.1	31
298	December	House.1	32.5
299	December	House.1	30.5
300	December	House.1	28.5
301	December	House.1	24.5
302	December	House.1	22
303	December	House.1	21
304	December	House.1	20
305	December	House.1	19.5
306	December	House.1	19.5
307	December	House.1	20
308	December	House.1	21
309	December	House.1	26.5
310	December	House.1	30.5
311	December	House.1	32.5
312	December	House.1	33.5
313	December	House.1	33.5
314	December	House.1	33.5
315	December	House.1	32.5
316	December	House.1	30.5
317	December	House.1	26
318	December	House.1	23.5
319	December	House.1	23
320	December	House.1	22
321	December	House.1	22
322	December	House.1	22.5
323	December	House.1	22.5
324	December	House.1	22.5
325	December	House.1	25.5
326	December	House.1	30.5
327	December	House.1	34.5
328	December	House.1	35
329	December	House.1	35
330	December	House.1	37
331	December	House.1	35
332	December	House.1	33
333	December	House.1	28
334	December	House.1	25.5
335	December	House.1	25
336	December	House.1	23.5
337	December	House.1	22.5
338	December	House.1	21.5
339	December	House.1	21
340	December	House.1	21.5
341	December	House.1	29
342	December	House.1	34
343	December	House.1	37.5
344	December	House.1	38.5
345	December	House.1	39.5
346	December	House.1	40.5
347	December	House.1	39.5
348	December	House.1	33.5
349	December	House.1	29.5
350	December	House.1	27
351	December	House.1	25
352	December	House.1	23.5
353	December	House.1	23.5
354	December	House.1	22.5
355	December	House.1	21.5
356	December	House.1	22
357	December	House.1	29.5
358	December	House.1	33
359	December	House.1	36
360	December	House.1	36.5
361	December	House.1	37.5
362	December	House.1	33.5
363	December	House.1	32.5
364	December	House.1	29
365	December	House.1	26.5
366	December	House.1	24.5
367	December	House.1	24
368	December	House.1	22.5
369	December	House.1	21.5
370	December	House.1	21
371	December	House.1	21
372	December	House.1	21.5
373	December	House.1	28.5
374	December	House.1	33
375	December	House.1	38.5
376	December	House.1	38.5
377	December	House.1	29
378	December	House.1	23
379	December	House.1	24
380	December	House.1	24.5
381	December	House.1	24
382	December	House.1	23
383	December	House.1	23.5
384	December	House.1	20.5
385	December	House.1	20
386	December	House.1	19
387	December	House.1	17.5
388	December	House.1	16.5
389	December	House.1	16
390	December	House.1	16
391	December	House.1	16.5
392	December	House.1	17
393	December	House.1	16.5
394	December	House.1	17.5
395	December	House.1	16
396	December	House.1	16
397	December	House.1	16
398	December	House.1	16
399	December	House.1	15.5
400	December	House.1	15
401	December	House.1	15
402	December	House.1	15
403	December	House.1	15
404	December	House.1	15
405	December	House.1	15.5
406	December	House.1	16
407	December	House.1	17
408	December	House.1	19.5
409	December	House.1	22
410	December	House.1	21.5
411	December	House.1	19.5
412	December	House.1	19.5
413	December	House.1	18.5
414	December	House.1	18.5
415	December	House.1	18.5
416	December	House.1	19
417	December	House.1	18.5
418	December	House.1	19
419	December	House.1	19
420	December	House.1	19
421	December	House.1	19.5
422	December	House.1	22.5
423	December	House.1	26
424	December	House.1	26
425	December	House.1	29
426	December	House.1	30.5
427	December	House.1	29.5
428	December	House.1	27.5
429	December	House.1	24.5
430	December	House.1	22.5
431	December	House.1	21.5
432	December	House.1	20.5
433	December	House.1	20
434	December	House.1	19.5
435	December	House.1	19
436	December	House.1	19.5
437	December	House.1	25.5
438	December	House.1	31.5
439	December	House.1	34
440	December	House.1	35
441	December	House.1	31
442	December	House.1	33.5
443	December	House.1	28.5
444	December	House.1	28
445	December	House.1	25.5
446	December	House.1	25
447	December	House.1	21
448	December	House.1	21
449	December	House.1	20.5
450	December	House.1	20
451	December	House.1	20
452	December	House.1	20
453	December	House.1	21
454	December	House.1	22.5
455	December	House.1	21
456	December	House.1	21.5
457	December	House.1	21.5
458	December	House.1	21
459	December	House.1	21.5
460	December	House.1	20.5
461	December	House.1	19.5
462	December	House.1	19.5
463	December	House.1	19.5
464	December	House.1	19
465	December	House.1	18.5
466	December	House.1	18
467	December	House.1	17.5
468	December	House.1	17
469	December	House.1	17
470	December	House.1	17.5
471	December	House.1	19
472	December	House.1	20.5
473	December	House.1	21
474	December	House.1	21.5
475	December	House.1	21
476	December	House.1	19.5
477	December	House.1	18.5
478	December	House.1	17.5
479	December	House.1	18
480	December	House.1	18.5
481	December	House.1	18.5
482	December	House.1	18.5
483	December	House.1	18.5
484	December	House.1	18.5
485	December	House.1	19.5
486	December	House.1	20.5
487	December	House.1	22.5
488	December	House.1	25.5
489	December	House.1	28
490	December	House.1	28.5
491	December	House.1	27.5
492	December	House.1	26
493	December	House.1	23.5
494	December	House.1	21
495	December	House.1	20.5
496	December	House.1	20
497	January	House.1	19
498	January	House.1	20
499	January	House.1	21
500	January	House.1	21
501	January	House.1	23
502	January	House.1	26
503	January	House.1	27
504	January	House.1	26.5
505	January	House.1	31.5
506	January	House.1	33
507	January	House.1	31
508	January	House.1	28.5
509	January	House.1	25
510	January	House.1	22.5
511	January	House.1	21
512	January	House.1	20.5
513	January	House.1	19.5
514	January	House.1	20
515	January	House.1	21.5
516	January	House.1	21.5
517	January	House.1	23
518	January	House.1	29
519	January	House.1	31
520	January	House.1	32
521	January	House.1	31
522	January	House.1	31.5
523	January	House.1	31.5
524	January	House.1	28.5
525	January	House.1	24.5
526	January	House.1	22
527	January	House.1	20.5
528	January	House.1	20
529	January	House.1	19
530	January	House.1	18
531	January	House.1	17.5
532	January	House.1	17
533	January	House.1	25
534	January	House.1	31.5
535	January	House.1	35
536	January	House.1	34.5
537	January	House.1	36.5
538	January	House.1	35
539	January	House.1	34
540	January	House.1	30
541	January	House.1	27
542	January	House.1	26
543	January	House.1	24.5
544	January	House.1	22.5
545	January	House.1	22
546	January	House.1	21
547	January	House.1	20
548	January	House.1	19
549	January	House.1	19
550	January	House.1	19.5
551	January	House.1	21.5
552	January	House.1	23.5
553	January	House.1	26
554	January	House.1	27
555	January	House.1	26
556	January	House.1	24
557	January	House.1	22
558	January	House.1	21
559	January	House.1	20.5
560	January	House.1	19.5
561	January	House.1	19.5
562	January	House.1	18
563	January	House.1	18
564	January	House.1	18
565	January	House.1	19.5
566	January	House.1	21
567	January	House.1	23.5
568	January	House.1	23.5
569	January	House.1	24.5
570	January	House.1	26.5
571	January	House.1	25.5
572	January	House.1	24.5
573	January	House.1	22.5
574	January	House.1	21.5
575	January	House.1	20.5
576	January	House.1	20
577	January	House.1	18.5
578	January	House.1	19
579	January	House.1	19
580	January	House.1	20
581	January	House.1	21.5
582	January	House.1	26
583	January	House.1	27.5
584	January	House.1	31
585	January	House.1	31
586	January	House.1	31.5
587	January	House.1	31
588	January	House.1	29.5
589	January	House.1	26
590	January	House.1	24
591	January	House.1	23
592	January	House.1	23
593	January	House.1	23
594	January	House.1	22.5
595	January	House.1	22.5
596	January	House.1	22.5
597	January	House.1	25
598	January	House.1	30.5
599	January	House.1	32
600	January	House.1	31.5
601	January	House.1	32
602	January	House.1	29
603	January	House.1	29
604	January	House.1	27.5
605	January	House.1	23
606	January	House.1	22
607	January	House.1	20.5
608	January	House.1	20
609	January	House.1	19.5
610	January	House.1	19.5
611	January	House.1	19.5
612	January	House.1	19
613	January	House.1	19
614	January	House.1	19
615	January	House.1	19
616	January	House.1	19
617	January	House.1	18
618	January	House.1	17.5
619	January	House.1	17
620	January	House.1	16.5
621	January	House.1	16
622	January	House.1	16
623	January	House.1	16
624	January	House.1	16
625	January	House.1	16.5
626	January	House.1	16
627	January	House.1	16
628	January	House.1	15.5
629	January	House.1	16
630	January	House.1	17.5
631	January	House.1	18
632	January	House.1	18.5
633	January	House.1	20
634	January	House.1	21
635	January	House.1	20.5
636	January	House.1	20
637	January	House.1	19
638	January	House.1	18.5
639	January	House.1	18.5
640	January	House.1	18.5
641	January	House.1	18.5
642	January	House.1	18
643	January	House.1	18
644	January	House.1	18.5
645	January	House.1	20
646	January	House.1	23
647	January	House.1	25.5
648	January	House.1	26.5
649	January	House.1	26.5
650	January	House.1	26
651	January	House.1	24.5
652	January	House.1	24
653	January	House.1	23
654	January	House.1	22.5
655	January	House.1	22.5
656	January	House.1	21.5
657	January	House.1	20
658	January	House.1	19
659	January	House.1	18.5
660	January	House.1	18.5
661	January	House.1	21
662	January	House.1	23.5
663	January	House.1	24
664	January	House.1	24
665	January	House.1	25.5
666	January	House.1	26.5
667	January	House.1	26
668	January	House.1	24.5
669	January	House.1	22.5
670	January	House.1	21.5
671	January	House.1	19.5
672	January	House.1	18.5
673	January	House.1	19
674	January	House.1	19
675	January	House.1	19.5
676	January	House.1	20
677	January	House.1	22
678	January	House.1	25.5
679	January	House.1	28.5
680	January	House.1	30
681	January	House.1	32.5
682	January	House.1	31.5
683	January	House.1	31
684	January	House.1	28.5
685	January	House.1	25
686	January	House.1	22
687	January	House.1	21
688	January	House.1	19.5
689	January	House.1	18.5
690	January	House.1	18.5
691	January	House.1	17.5
692	January	House.1	17.5
693	January	House.1	22.5
694	January	House.1	23.5
695	January	House.1	26.5
696	January	House.1	29.5
697	January	House.1	31
698	January	House.1	24.5
699	January	House.1	25
700	January	House.1	26.5
701	January	House.1	25
702	January	House.1	22
703	January	House.1	21.5
704	January	House.1	22
705	January	House.1	21.5
706	January	House.1	21
707	January	House.1	21
708	January	House.1	20.5
709	January	House.1	21
710	January	House.1	21.5
711	January	House.1	24
712	January	House.1	26.5
713	January	House.1	30
714	January	House.1	29.5
715	January	House.1	29
716	January	House.1	26.5
717	January	House.1	24
718	January	House.1	23
719	January	House.1	22
720	January	House.1	22
721	January	House.1	21.5
722	January	House.1	20.5
723	January	House.1	20.5
724	January	House.1	20.5
725	January	House.1	20.5
726	January	House.1	21
727	January	House.1	23.5
728	January	House.1	23.5
729	January	House.1	24.5
730	January	House.1	25.5
731	January	House.1	27
732	January	House.1	25.5
733	January	House.1	23.5
734	January	House.1	23
735	January	House.1	22.5
736	January	House.1	22
737	January	House.1	21.5
738	January	House.1	21.5
739	January	House.1	21.5
740	January	House.1	21.5
741	January	House.1	22.5
742	January	House.1	24
743	January	House.1	26
744	January	House.1	30
745	January	House.1	30
746	January	House.1	28
747	January	House.1	21.5
748	January	House.1	21
749	January	House.1	20.5
750	January	House.1	20
751	January	House.1	19
752	January	House.1	19
753	January	House.1	19
754	January	House.1	18
755	January	House.1	17.5
756	January	House.1	16.5
757	January	House.1	17
758	January	House.1	17.5
759	January	House.1	17
760	January	House.1	17.5
761	January	House.1	19.5
762	January	House.1	22.5
763	January	House.1	21.5
764	January	House.1	20.5
765	January	House.1	19
766	January	House.1	19
767	January	House.1	17
768	January	House.1	18
769	January	House.1	17.5
770	January	House.1	14.5
771	January	House.1	14.5
772	January	House.1	14.5
773	January	House.1	17.5
774	January	House.1	23
775	January	House.1	24
776	January	House.1	27
777	January	House.1	28
778	January	House.1	27.5
779	January	House.1	27
780	January	House.1	24.5
781	January	House.1	21
782	January	House.1	19.5
783	January	House.1	19
784	January	House.1	17.5
785	January	House.1	16.5
786	January	House.1	15
787	January	House.1	14.5
788	January	House.1	14.5
789	January	House.1	21.5
790	January	House.1	27.5
791	January	House.1	31.5
792	January	House.1	32.5
793	January	House.1	33
794	January	House.1	33
795	January	House.1	32.5
796	January	House.1	30
797	January	House.1	25
798	January	House.1	21.5
799	January	House.1	20.5
800	January	House.1	19
801	January	House.1	18
802	January	House.1	17
803	January	House.1	16.5
804	January	House.1	16
805	January	House.1	22.5
806	January	House.1	31
807	January	House.1	33.5
808	January	House.1	35
809	January	House.1	35
810	January	House.1	36.5
811	January	House.1	34.5
812	January	House.1	31
813	January	House.1	26.5
814	January	House.1	24.5
815	January	House.1	22.5
816	January	House.1	21.5
817	January	House.1	22
818	January	House.1	21
819	January	House.1	20.5
820	January	House.1	21
821	January	House.1	21.5
822	January	House.1	24
823	January	House.1	25.5
824	January	House.1	26.5
825	January	House.1	27.5
826	January	House.1	27
827	January	House.1	26.5
828	January	House.1	23.5
829	January	House.1	22
830	January	House.1	21
831	January	House.1	20
832	January	House.1	20
833	January	House.1	19.5
834	January	House.1	19
835	January	House.1	19
836	January	House.1	19
837	January	House.1	19
838	January	House.1	19.5
839	January	House.1	20.5
840	January	House.1	21
841	January	House.1	22
842	January	House.1	21.5
843	January	House.1	23
844	January	House.1	22
845	January	House.1	21.5
846	January	House.1	21.5
847	January	House.1	21
848	January	House.1	21
849	January	House.1	21
850	January	House.1	20.5
851	January	House.1	21
852	January	House.1	21
853	January	House.1	21.5
854	January	House.1	23.5
855	January	House.1	29
856	January	House.1	29
857	January	House.1	29.5
858	January	House.1	31.5
859	January	House.1	29.5
860	January	House.1	27.5
861	January	House.1	24.5
862	January	House.1	22.5
863	January	House.1	21
864	January	House.1	20
865	January	House.1	19
866	January	House.1	18
867	January	House.1	17.5
868	January	House.1	17.5
869	January	House.1	24.5
870	January	House.1	30.5
871	January	House.1	34.5
872	January	House.1	35
873	January	House.1	35
874	January	House.1	33.5
875	January	House.1	33.5
876	January	House.1	31
877	January	House.1	27.5
878	January	House.1	24.5
879	January	House.1	23
880	January	House.1	22.5
881	January	House.1	21.5
882	January	House.1	20.5
883	January	House.1	20
884	January	House.1	20
885	January	House.1	26.5
886	January	House.1	32
887	January	House.1	36.5
888	January	House.1	37.5
889	January	House.1	36.5
890	January	House.1	36
891	January	House.1	32.5
892	January	House.1	22
893	January	House.1	22.5
894	January	House.1	22.5
895	January	House.1	22.5
896	January	House.1	22.5
897	January	House.1	22
898	January	House.1	21.5
899	January	House.1	21
900	January	House.1	19.5
901	January	House.1	19.5
902	January	House.1	20
903	January	House.1	20
904	January	House.1	19
905	January	House.1	19
906	January	House.1	19
907	January	House.1	19.5
908	January	House.1	19.5
909	January	House.1	19.5
910	January	House.1	19
911	January	House.1	19
912	January	House.1	18.5
913	January	House.1	18.5
914	January	House.1	18.5
915	January	House.1	18.5
916	January	House.1	18
917	January	House.1	17.5
918	January	House.1	18.5
919	January	House.1	21
920	January	House.1	22
921	January	House.1	24
922	January	House.1	23
923	January	House.1	23
924	January	House.1	22
925	January	House.1	21.5
926	January	House.1	21
927	January	House.1	19
928	January	House.1	19
929	January	House.1	19
930	January	House.1	18.5
931	January	House.1	18
932	January	House.1	18
933	January	House.1	24
934	January	House.1	26.5
935	January	House.1	29
936	January	House.1	28.5
937	January	House.1	28.5
938	January	House.1	30
939	January	House.1	29
940	January	House.1	23.5
941	January	House.1	23
942	January	House.1	23
943	January	House.1	22.5
944	January	House.1	22
945	January	House.1	22
946	January	House.1	21.5
947	January	House.1	21
948	January	House.1	20
949	January	House.1	24
950	January	House.1	29
951	January	House.1	31.5
952	January	House.1	24
953	January	House.1	21.5
954	January	House.1	21
955	January	House.1	20.5
956	January	House.1	20
957	January	House.1	20
958	January	House.1	20.5
959	January	House.1	20.5
960	January	House.1	20.5
961	January	House.1	20
962	January	House.1	19.5
963	January	House.1	19.5
964	January	House.1	19.5
965	January	House.1	20
966	January	House.1	20.5
967	January	House.1	20.5
968	January	House.1	21
969	January	House.1	21.5
970	January	House.1	23
971	January	House.1	22.5
972	January	House.1	22.5
973	January	House.1	21
974	January	House.1	20
975	January	House.1	20.5
976	January	House.1	21
977	January	House.1	21.5
978	January	House.1	21.5
979	January	House.1	21.5
980	January	House.1	21
981	January	House.1	21
982	January	House.1	21
983	January	House.1	22
984	January	House.1	24
985	January	House.1	22
986	January	House.1	23
987	January	House.1	23
988	January	House.1	23
989	January	House.1	22
990	January	House.1	21.5
991	January	House.1	21.5
992	January	House.1	20
993	February	House.1	17.5
994	February	House.1	18
995	February	House.1	17
996	February	House.1	16.5
997	February	House.1	19
998	February	House.1	22
999	February	House.1	26
1000	February	House.1	27.5
1001	February	House.1	28.5
1002	February	House.1	29.5
1003	February	House.1	28.5
1004	February	House.1	26
1005	February	House.1	23
1006	February	House.1	21
1007	February	House.1	20
1008	February	House.1	19
1009	February	House.1	18.5
1010	February	House.1	18
1011	February	House.1	18.5
1012	February	House.1	19
1013	February	House.1	20.5
1014	February	House.1	25
1015	February	House.1	27.5
1016	February	House.1	30.5
1017	February	House.1	30.5
1018	February	House.1	32
1019	February	House.1	31
1020	February	House.1	28
1021	February	House.1	24.5
1022	February	House.1	22
1023	February	House.1	21
1024	February	House.1	20
1025	February	House.1	19.5
1026	February	House.1	19
1027	February	House.1	19
1028	February	House.1	19.5
1029	February	House.1	22
1030	February	House.1	23
1031	February	House.1	23
1032	February	House.1	22.5
1033	February	House.1	23
1034	February	House.1	24
1035	February	House.1	25
1036	February	House.1	24
1037	February	House.1	22
1038	February	House.1	22
1039	February	House.1	21.5
1040	February	House.1	21
1041	February	House.1	21
1042	February	House.1	20.5
1043	February	House.1	20
1044	February	House.1	19.5
1045	February	House.1	20.5
1046	February	House.1	23
1047	February	House.1	23.5
1048	February	House.1	26.5
1049	February	House.1	28.5
1050	February	House.1	29
1051	February	House.1	27.5
1052	February	House.1	26
1053	February	House.1	23
1054	February	House.1	21
1055	February	House.1	20
1056	February	House.1	19
1057	February	House.1	18.5
1058	February	House.1	17.5
1059	February	House.1	17.5
1060	February	House.1	16.5
1061	February	House.1	23.5
1062	February	House.1	29.5
1063	February	House.1	32.5
1064	February	House.1	34
1065	February	House.1	33
1066	February	House.1	32.5
1067	February	House.1	31.5
1068	February	House.1	28.5
1069	February	House.1	25
1070	February	House.1	22.5
1071	February	House.1	21.5
1072	February	House.1	21.5
1073	February	House.1	22.5
1074	February	House.1	22.5
1075	February	House.1	23
1076	February	House.1	21.5
1077	February	House.1	21
1078	February	House.1	21
1079	February	House.1	21
1080	February	House.1	22
1081	February	House.1	21.5
1082	February	House.1	22
1083	February	House.1	21.5
1084	February	House.1	21.5
1085	February	House.1	21
1086	February	House.1	21
1087	February	House.1	22
1088	February	House.1	21.5
1089	February	House.1	21
1090	February	House.1	20.5
1091	February	House.1	20
1092	February	House.1	19.5
1093	February	House.1	19.5
1094	February	House.1	21
1095	February	House.1	26.5
1096	February	House.1	28
1097	February	House.1	28
1098	February	House.1	28.5
1099	February	House.1	28
1100	February	House.1	26
1101	February	House.1	22
1102	February	House.1	19.5
1103	February	House.1	18.5
1104	February	House.1	18
1105	February	House.1	17.5
1106	February	House.1	16.5
1107	February	House.1	17.5
1108	February	House.1	18.5
1109	February	House.1	20.5
1110	February	House.1	29
1111	February	House.1	32
1112	February	House.1	32.5
1113	February	House.1	33
1114	February	House.1	32.5
1115	February	House.1	31.5
1116	February	House.1	29
1117	February	House.1	25.5
1118	February	House.1	24
1119	February	House.1	23
1120	February	House.1	23.5
1121	February	House.1	22
1122	February	House.1	21.5
1123	February	House.1	22
1124	February	House.1	22
1125	February	House.1	22.5
1126	February	House.1	25.5
1127	February	House.1	28.5
1128	February	House.1	30.5
1129	February	House.1	31.5
1130	February	House.1	31
1131	February	House.1	30
1132	February	House.1	28.5
1133	February	House.1	25
1134	February	House.1	23
1135	February	House.1	23
1136	February	House.1	23
1137	February	House.1	23
1138	February	House.1	22
1139	February	House.1	21.5
1140	February	House.1	21
1141	February	House.1	21.5
1142	February	House.1	22.5
1143	February	House.1	25
1144	February	House.1	26.5
1145	February	House.1	27.5
1146	February	House.1	29
1147	February	House.1	29
1148	February	House.1	28
1149	February	House.1	24
1150	February	House.1	22
1151	February	House.1	21.5
1152	February	House.1	22
1153	February	House.1	22.5
1154	February	House.1	22
1155	February	House.1	21.5
1156	February	House.1	21
1157	February	House.1	21
1158	February	House.1	25
1159	February	House.1	27.5
1160	February	House.1	30
1161	February	House.1	29.5
1162	February	House.1	30.5
1163	February	House.1	29
1164	February	House.1	26.5
1165	February	House.1	22
1166	February	House.1	20
1167	February	House.1	18.5
1168	February	House.1	17
1169	February	House.1	16.5
1170	February	House.1	16
1171	February	House.1	15
1172	February	House.1	15
1173	February	House.1	22
1174	February	House.1	30.5
1175	February	House.1	33.5
1176	February	House.1	35
1177	February	House.1	34
1178	February	House.1	34.5
1179	February	House.1	34.5
1180	February	House.1	30.5
1181	February	House.1	25.5
1182	February	House.1	22.5
1183	February	House.1	21.5
1184	February	House.1	20
1185	February	House.1	19
1186	February	House.1	18.5
1187	February	House.1	17.5
1188	February	House.1	17
1189	February	House.1	23
1190	February	House.1	29.5
1191	February	House.1	31.5
1192	February	House.1	34
1193	February	House.1	33.5
1194	February	House.1	33
1195	February	House.1	32
1196	February	House.1	30
1197	February	House.1	25.5
1198	February	House.1	22.5
1199	February	House.1	21.5
1200	February	House.1	20
1201	February	House.1	19.5
1202	February	House.1	19
1203	February	House.1	18.5
1204	February	House.1	18
1205	February	House.1	24
1206	February	House.1	31
1207	February	House.1	34.5
1208	February	House.1	34.5
1209	February	House.1	34.5
1210	February	House.1	33.5
1211	February	House.1	32
1212	February	House.1	30
1213	February	House.1	26
1214	February	House.1	24.5
1215	February	House.1	24
1216	February	House.1	23
1217	February	House.1	22.5
1218	February	House.1	21.5
1219	February	House.1	21
1220	February	House.1	21
1221	February	House.1	22
1222	February	House.1	25
1223	February	House.1	24.5
1224	February	House.1	27.5
1225	February	House.1	30
1226	February	House.1	32
1227	February	House.1	31.5
1228	February	House.1	29
1229	February	House.1	25
1230	February	House.1	24
1231	February	House.1	23
1232	February	House.1	23
1233	February	House.1	22.5
1234	February	House.1	21.5
1235	February	House.1	20.5
1236	February	House.1	21
1237	February	House.1	22.5
1238	February	House.1	27
1239	February	House.1	27
1240	February	House.1	29.5
1241	February	House.1	29
1242	February	House.1	29
1243	February	House.1	29.5
1244	February	House.1	26.5
1245	February	House.1	23.5
1246	February	House.1	22.5
1247	February	House.1	22
1248	February	House.1	20.5
1249	February	House.1	20.5
1250	February	House.1	20
1251	February	House.1	19.5
1252	February	House.1	19.5
1253	February	House.1	20
1254	February	House.1	20
1255	February	House.1	21.5
1256	February	House.1	22.5
1257	February	House.1	25.5
1258	February	House.1	26
1259	February	House.1	25
1260	February	House.1	24
1261	February	House.1	22
1262	February	House.1	22
1263	February	House.1	22
1264	February	House.1	22
1265	February	House.1	21.5
1266	February	House.1	21
1267	February	House.1	21
1268	February	House.1	21
1269	February	House.1	21
1270	February	House.1	21.5
1271	February	House.1	23.5
1272	February	House.1	27.5
1273	February	House.1	27.5
1274	February	House.1	29
1275	February	House.1	28
1276	February	House.1	25.5
1277	February	House.1	23.5
1278	February	House.1	22.5
1279	February	House.1	21.5
1280	February	House.1	21.5
1281	February	House.1	22
1282	February	House.1	22
1283	February	House.1	22
1284	February	House.1	22
1285	February	House.1	22.5
1286	February	House.1	26
1287	February	House.1	31.5
1288	February	House.1	33
1289	February	House.1	32
1290	February	House.1	30.5
1291	February	House.1	30
1292	February	House.1	27.5
1293	February	House.1	25
1294	February	House.1	23.5
1295	February	House.1	22.5
1296	February	House.1	22
1297	February	House.1	22.5
1298	February	House.1	21.5
1299	February	House.1	21
1300	February	House.1	20.5
1301	February	House.1	21
1302	February	House.1	21.5
1303	February	House.1	27
1304	February	House.1	27
1305	February	House.1	29.5
1306	February	House.1	27.5
1307	February	House.1	28
1308	February	House.1	26
1309	February	House.1	22.5
1310	February	House.1	21
1311	February	House.1	21
1312	February	House.1	20
1313	February	House.1	20
1314	February	House.1	18.5
1315	February	House.1	18
1316	February	House.1	17.5
1317	February	House.1	18
1318	February	House.1	19
1319	February	House.1	20.5
1320	February	House.1	22.5
1321	February	House.1	21
1322	February	House.1	21.5
1323	February	House.1	21
1324	February	House.1	21
1325	February	House.1	20.5
1326	February	House.1	20
1327	February	House.1	20
1328	February	House.1	20
1329	February	House.1	20
1330	February	House.1	19.5
1331	February	House.1	19
1332	February	House.1	18.5
1333	February	House.1	19
1334	February	House.1	20
1335	February	House.1	20
1336	February	House.1	22
1337	February	House.1	21.5
1338	February	House.1	21
1339	February	House.1	20.5
1340	February	House.1	19.5
1341	February	House.1	19.5
1342	February	House.1	19
1343	February	House.1	18.5
1344	February	House.1	18.5
1345	February	House.1	18
1346	February	House.1	17.5
1347	February	House.1	17
1348	February	House.1	17
1349	February	House.1	17
1350	February	House.1	18
1351	February	House.1	18.5
1352	February	House.1	19
1353	February	House.1	20
1354	February	House.1	19.5
1355	February	House.1	19
1356	February	House.1	18.5
1357	February	House.1	18
1358	February	House.1	18
1359	February	House.1	17.5
1360	February	House.1	17.5
1361	February	House.1	17.5
1362	February	House.1	17
1363	February	House.1	17
1364	February	House.1	17
1365	February	House.1	18
1366	February	House.1	19
1367	February	House.1	20.5
1368	February	House.1	20.5
1369	February	House.1	21
1370	February	House.1	22.5
1371	February	House.1	22
1372	February	House.1	21.5
1373	February	House.1	20.5
1374	February	House.1	20.5
1375	February	House.1	20.5
1376	February	House.1	20
1377	February	House.1	20
1378	February	House.1	20
1379	February	House.1	20
1380	February	House.1	19.5
1381	February	House.1	20.5
1382	February	House.1	25.5
1383	February	House.1	26.5
1384	February	House.1	32.5
1385	February	House.1	31.5
1386	February	House.1	32.5
1387	February	House.1	31.5
1388	February	House.1	29
1389	February	House.1	25
1390	February	House.1	24
1391	February	House.1	23.5
1392	February	House.1	22
1393	February	House.1	20
1394	February	House.1	20
1395	February	House.1	19
1396	February	House.1	19
1397	February	House.1	24
1398	February	House.1	25.5
1399	February	House.1	23.5
1400	February	House.1	21
1401	February	House.1	20.5
1402	February	House.1	20.5
1403	February	House.1	20
1404	February	House.1	20
1405	February	House.1	20
1406	February	House.1	20
1407	February	House.1	18.5
1408	February	House.1	18.5
1409	February	House.1	18
1410	February	House.1	18
1411	February	House.1	18
1412	February	House.1	17.5
1413	February	House.1	17.5
1414	February	House.1	17.5
1415	February	House.1	17.5
1416	February	House.1	19
1417	February	House.1	20
1418	February	House.1	23.5
1419	February	House.1	21.5
1420	February	House.1	21
1421	February	House.1	20
1422	February	House.1	19
1423	February	House.1	18.5
1424	February	House.1	18
1425	February	House.1	18
1426	February	House.1	17.5
1427	February	House.1	17.5
1428	February	House.1	17.5
1429	February	House.1	18
1430	February	House.1	20.5
1431	February	House.1	24
1432	February	House.1	26.5
1433	February	House.1	26.5
1434	February	House.1	27
1435	February	House.1	26
1436	February	House.1	23.5
1437	February	House.1	19.5
1438	February	House.1	17.5
1439	February	House.1	17
1440	February	House.1	16
1441	March	House.1	15
1442	March	House.1	14.5
1443	March	House.1	14
1444	March	House.1	13.5
1445	March	House.1	19.5
1446	March	House.1	27
1447	March	House.1	31.5
1448	March	House.1	33
1449	March	House.1	31.5
1450	March	House.1	31
1451	March	House.1	30
1452	March	House.1	27
1453	March	House.1	22.5
1454	March	House.1	21
1455	March	House.1	19.5
1456	March	House.1	18.5
1457	March	House.1	17.5
1458	March	House.1	16.5
1459	March	House.1	16.5
1460	March	House.1	17
1461	March	House.1	18.5
1462	March	House.1	22.5
1463	March	House.1	23
1464	March	House.1	27.5
1465	March	House.1	23
1466	March	House.1	25.5
1467	March	House.1	25.5
1468	March	House.1	24
1469	March	House.1	21.5
1470	March	House.1	20.5
1471	March	House.1	20
1472	March	House.1	19.5
1473	March	House.1	20
1474	March	House.1	19.5
1475	March	House.1	19.5
1476	March	House.1	19.5
1477	March	House.1	21.5
1478	March	House.1	27
1479	March	House.1	30.5
1480	March	House.1	34
1481	March	House.1	33
1482	March	House.1	31.5
1483	March	House.1	31
1484	March	House.1	29
1485	March	House.1	25.5
1486	March	House.1	24.5
1487	March	House.1	23
1488	March	House.1	22.5
1489	March	House.1	22
1490	March	House.1	21
1491	March	House.1	20.5
1492	March	House.1	20
1493	March	House.1	26
1494	March	House.1	33.5
1495	March	House.1	33
1496	March	House.1	34
1497	March	House.1	34
1498	March	House.1	33
1499	March	House.1	31.5
1500	March	House.1	28.5
1501	March	House.1	25
1502	March	House.1	22.5
1503	March	House.1	21.5
1504	March	House.1	20.5
1505	March	House.1	20.5
1506	March	House.1	19.5
1507	March	House.1	19.5
1508	March	House.1	19
1509	March	House.1	23.5
1510	March	House.1	26
1511	March	House.1	32
1512	March	House.1	32
1513	March	House.1	32.5
1514	March	House.1	31.5
1515	March	House.1	31
1516	March	House.1	29
1517	March	House.1	25
1518	March	House.1	24.5
1519	March	House.1	22.5
1520	March	House.1	22.5
1521	March	House.1	21.5
1522	March	House.1	21.5
1523	March	House.1	21.5
1524	March	House.1	21
1525	March	House.1	21
1526	March	House.1	21
1527	March	House.1	21
1528	March	House.1	21.5
1529	March	House.1	22.5
1530	March	House.1	24
1531	March	House.1	23.5
1532	March	House.1	22.5
1533	March	House.1	22
1534	March	House.1	21
1535	March	House.1	21
1536	March	House.1	20.5
1537	March	House.1	21
1538	March	House.1	21
1539	March	House.1	21
1540	March	House.1	20.5
1541	March	House.1	21
1542	March	House.1	23
1543	March	House.1	26.5
1544	March	House.1	27.5
1545	March	House.1	28.5
1546	March	House.1	29.5
1547	March	House.1	27.5
1548	March	House.1	26
1549	March	House.1	23
1550	March	House.1	21.5
1551	March	House.1	21.5
1552	March	House.1	21.5
1553	March	House.1	22
1554	March	House.1	21
1555	March	House.1	20.5
1556	March	House.1	20
1557	March	House.1	20
1558	March	House.1	25
1559	March	House.1	27.5
1560	March	House.1	29
1561	March	House.1	28.5
1562	March	House.1	30
1563	March	House.1	28.5
1564	March	House.1	26.5
1565	March	House.1	21.5
1566	March	House.1	20
1567	March	House.1	19
1568	March	House.1	19
1569	March	House.1	18.5
1570	March	House.1	18
1571	March	House.1	17
1572	March	House.1	17.5
1573	March	House.1	20
1574	March	House.1	25.5
1575	March	House.1	28.5
1576	March	House.1	30
1577	March	House.1	30
1578	March	House.1	29
1579	March	House.1	28.5
1580	March	House.1	26.5
1581	March	House.1	22.5
1582	March	House.1	22.5
1583	March	House.1	20
1584	March	House.1	19.5
1585	March	House.1	18
1586	March	House.1	17.5
1587	March	House.1	17
1588	March	House.1	16.5
1589	March	House.1	16.5
1590	March	House.1	21.5
1591	March	House.1	22.5
1592	March	House.1	23.5
1593	March	House.1	22
1594	March	House.1	21.5
1595	March	House.1	20.5
1596	March	House.1	19.5
1597	March	House.1	18
1598	March	House.1	17
1599	March	House.1	16
1600	March	House.1	14.5
1601	March	House.1	14
1602	March	House.1	13.5
1603	March	House.1	13
1604	March	House.1	13
1605	March	House.1	18.5
1606	March	House.1	22.5
1607	March	House.1	26.5
1608	March	House.1	27
1609	March	House.1	25
1610	March	House.1	26.5
1611	March	House.1	25.5
1612	March	House.1	23
1613	March	House.1	17.5
1614	March	House.1	15
1615	March	House.1	14.5
1616	March	House.1	13.5
1617	March	House.1	13
1618	March	House.1	12.5
1619	March	House.1	12
1620	March	House.1	13
1621	March	House.1	20
1622	March	House.1	25.5
1623	March	House.1	30
1624	March	House.1	33
1625	March	House.1	33.5
1626	March	House.1	33.5
1627	March	House.1	31.5
1628	March	House.1	28
1629	March	House.1	23
1630	March	House.1	20
1631	March	House.1	20
1632	March	House.1	19.5
1633	March	House.1	19.5
1634	March	House.1	19.5
1635	March	House.1	19
1636	March	House.1	19
1637	March	House.1	19
1638	March	House.1	23
1639	March	House.1	24.5
1640	March	House.1	26
1641	March	House.1	28
1642	March	House.1	28.5
1643	March	House.1	27.5
1644	March	House.1	24.5
1645	March	House.1	20.5
1646	March	House.1	18
1647	March	House.1	17
1648	March	House.1	16
1649	March	House.1	15.5
1650	March	House.1	14.5
1651	March	House.1	14
1652	March	House.1	15
1653	March	House.1	16.5
1654	March	House.1	26.5
1655	March	House.1	29
1656	March	House.1	30
1657	March	House.1	29.5
1658	March	House.1	29
1659	March	House.1	28
1660	March	House.1	25.5
1661	March	House.1	21
1662	March	House.1	19
1663	March	House.1	18
1664	March	House.1	17
1665	March	House.1	16.5
1666	March	House.1	16.5
1667	March	House.1	17
1668	March	House.1	15
1669	March	House.1	20.5
1670	March	House.1	28
1671	March	House.1	31.5
1672	March	House.1	34
1673	March	House.1	34
1674	March	House.1	33
1675	March	House.1	32
1676	March	House.1	27
1677	March	House.1	23
1678	March	House.1	20.5
1679	March	House.1	19.5
1680	March	House.1	19
1681	March	House.1	18
1682	March	House.1	17.5
1683	March	House.1	16.5
1684	March	House.1	17
1685	March	House.1	22
1686	March	House.1	21.5
1687	March	House.1	23
1688	March	House.1	24.5
1689	March	House.1	26.5
1690	March	House.1	27
1691	March	House.1	26.5
1692	March	House.1	24
1693	March	House.1	21.5
1694	March	House.1	21
1695	March	House.1	20.5
1696	March	House.1	21
1697	March	House.1	20.5
1698	March	House.1	20
1699	March	House.1	19
1700	March	House.1	19
1701	March	House.1	19
1702	March	House.1	21
1703	March	House.1	24
1704	March	House.1	25
1705	March	House.1	29
1706	March	House.1	29.5
1707	March	House.1	28
1708	March	House.1	25
1709	March	House.1	20
1710	March	House.1	18.5
1711	March	House.1	18
1712	March	House.1	16
1713	March	House.1	15.5
1714	March	House.1	17
1715	March	House.1	17
1716	March	House.1	16.5
1717	March	House.1	18.5
1718	March	House.1	29
1719	March	House.1	30.5
1720	March	House.1	32
1721	March	House.1	32.5
1722	March	House.1	31
1723	March	House.1	29.5
1724	March	House.1	26.5
1725	March	House.1	20.5
1726	March	House.1	18.5
1727	March	House.1	18
1728	March	House.1	17
1729	March	House.1	16.5
1730	March	House.1	16.5
1731	March	House.1	19
1732	March	House.1	19
1733	March	House.1	19.5
1734	March	House.1	21
1735	March	House.1	21.5
1736	March	House.1	23.5
1737	March	House.1	27
1738	March	House.1	28
1739	March	House.1	26.5
1740	March	House.1	24
1741	March	House.1	22
1742	March	House.1	22
1743	March	House.1	20
1744	March	House.1	19.5
1745	March	House.1	18.5
1746	March	House.1	18.5
1747	March	House.1	18
1748	March	House.1	17.5
1749	March	House.1	17.5
1750	March	House.1	19
1751	March	House.1	22
1752	March	House.1	24
1753	March	House.1	23
1754	March	House.1	24
1755	March	House.1	23.5
1756	March	House.1	21.5
1757	March	House.1	20.5
1758	March	House.1	20.5
1759	March	House.1	20
1760	March	House.1	19.5
1761	March	House.1	19.5
1762	March	House.1	19.5
1763	March	House.1	18.5
1764	March	House.1	18.5
1765	March	House.1	18.5
1766	March	House.1	20
1767	March	House.1	22.5
1768	March	House.1	25.5
1769	March	House.1	28.5
1770	March	House.1	28
1771	March	House.1	26.5
1772	March	House.1	25.5
1773	March	House.1	21.5
1774	March	House.1	19.5
1775	March	House.1	20
1776	March	House.1	20.5
1777	March	House.1	20.5
1778	March	House.1	20.5
1779	March	House.1	20
1780	March	House.1	19.5
1781	March	House.1	20
1782	March	House.1	21.5
1783	March	House.1	25
1784	March	House.1	27.5
1785	March	House.1	28
1786	March	House.1	28.5
1787	March	House.1	28.5
1788	March	House.1	24.5
1789	March	House.1	21
1790	March	House.1	19.5
1791	March	House.1	18
1792	March	House.1	16.5
1793	March	House.1	15.5
1794	March	House.1	14.5
1795	March	House.1	15
1796	March	House.1	16.5
1797	March	House.1	18.5
1798	March	House.1	21.5
1799	March	House.1	28
1800	March	House.1	31
1801	March	House.1	33
1802	March	House.1	31
1803	March	House.1	29.5
1804	March	House.1	26.5
1805	March	House.1	22
1806	March	House.1	20
1807	March	House.1	19
1808	March	House.1	17
1809	March	House.1	16
1810	March	House.1	16
1811	March	House.1	15.5
1812	March	House.1	15.5
1813	March	House.1	22
1814	March	House.1	29.5
1815	March	House.1	34.5
1816	March	House.1	37
1817	March	House.1	37
1818	March	House.1	35
1819	March	House.1	34
1820	March	House.1	30.5
1821	March	House.1	25
1822	March	House.1	24
1823	March	House.1	24
1824	March	House.1	21
1825	March	House.1	20.5
1826	March	House.1	20
1827	March	House.1	19.5
1828	March	House.1	19.5
1829	March	House.1	19.5
1830	March	House.1	19.5
1831	March	House.1	20
1832	March	House.1	20
1833	March	House.1	21
1834	March	House.1	21.5
1835	March	House.1	21.5
1836	March	House.1	20.5
1837	March	House.1	20
1838	March	House.1	19
1839	March	House.1	18.5
1840	March	House.1	18
1841	March	House.1	17
1842	March	House.1	17
1843	March	House.1	16.5
1844	March	House.1	16.5
1845	March	House.1	16.5
1846	March	House.1	17
1847	March	House.1	18
1848	March	House.1	18
1849	March	House.1	19
1850	March	House.1	19.5
1851	March	House.1	20
1852	March	House.1	18.5
1853	March	House.1	16.5
1854	March	House.1	15
1855	March	House.1	14
1856	March	House.1	14
1857	March	House.1	13
1858	March	House.1	13
1859	March	House.1	12
1860	March	House.1	13
1861	March	House.1	15.5
1862	March	House.1	24
1863	March	House.1	28
1864	March	House.1	31
1865	March	House.1	31
1866	March	House.1	30.5
1867	March	House.1	29
1868	March	House.1	25.5
1869	March	House.1	20.5
1870	March	House.1	18
1871	March	House.1	17.5
1872	March	House.1	16
1873	March	House.1	15.5
1874	March	House.1	15.5
1875	March	House.1	16
1876	March	House.1	15
1877	March	House.1	19.5
1878	March	House.1	27.5
1879	March	House.1	32.5
1880	March	House.1	35.5
1881	March	House.1	36
1882	March	House.1	34
1883	March	House.1	31.5
1884	March	House.1	26.5
1885	March	House.1	21.5
1886	March	House.1	19
1887	March	House.1	17.5
1888	March	House.1	16.5
1889	March	House.1	16.5
1890	March	House.1	15
1891	March	House.1	14
1892	March	House.1	14
1893	March	House.1	19.5
1894	March	House.1	26
1895	March	House.1	26.5
1896	December	House.2	23.5
1897	December	House.2	21.5
1898	December	House.2	21.5
1899	December	House.2	22
1900	December	House.2	28
1901	December	House.2	35.5
1902	December	House.2	41
1903	December	House.2	39
1904	December	House.2	40.5
1905	December	House.2	40
1906	December	House.2	37
1907	December	House.2	32.5
1908	December	House.2	29
1909	December	House.2	25.5
1910	December	House.2	24.5
1911	December	House.2	25
1912	December	House.2	23.5
1913	December	House.2	22
1914	December	House.2	19
1915	December	House.2	18.5
1916	December	House.2	21.5
1917	December	House.2	25.5
1918	December	House.2	27.5
1919	December	House.2	28
1920	December	House.2	29.5
1921	December	House.2	29
1922	December	House.2	27
1923	December	House.2	24.5
1924	December	House.2	22.5
1925	December	House.2	21.5
1926	December	House.2	20.5
1927	December	House.2	19.5
1928	December	House.2	19
1929	December	House.2	18
1930	December	House.2	17.5
1931	December	House.2	20
1932	December	House.2	24.5
1933	December	House.2	27.5
1934	December	House.2	30
1935	December	House.2	30.5
1936	December	House.2	31.5
1937	December	House.2	31.5
1938	December	House.2	29
1939	December	House.2	27
1940	December	House.2	24
1941	December	House.2	22.5
1942	December	House.2	20.5
1943	December	House.2	19
1944	December	House.2	18
1945	December	House.2	17
1946	December	House.2	16
1947	December	House.2	21.5
1948	December	House.2	32
1949	December	House.2	34.5
1950	December	House.2	38
1951	December	House.2	39.5
1952	December	House.2	40
1953	December	House.2	37
1954	December	House.2	36
1955	December	House.2	31.5
1956	December	House.2	27
1957	December	House.2	25
1958	December	House.2	25.5
1959	December	House.2	25.5
1960	December	House.2	23.5
1961	December	House.2	23
1962	December	House.2	22
1963	December	House.2	22
1964	December	House.2	22
1965	December	House.2	22.5
1966	December	House.2	22.5
1967	December	House.2	22.5
1968	December	House.2	24
1969	December	House.2	24.5
1970	December	House.2	24.5
1971	December	House.2	22.5
1972	December	House.2	21
1973	December	House.2	21.5
1974	December	House.2	22
1975	December	House.2	21.5
1976	December	House.2	21
1977	December	House.2	20.5
1978	December	House.2	20
1979	December	House.2	19.5
1980	December	House.2	19
1981	December	House.2	18.5
1982	December	House.2	19.5
1983	December	House.2	23
1984	December	House.2	27
1985	December	House.2	26
1986	December	House.2	25
1987	December	House.2	23
1988	December	House.2	20
1989	December	House.2	19
1990	December	House.2	17.5
1991	December	House.2	16.5
1992	December	House.2	16.5
1993	December	House.2	15.5
1994	December	House.2	15
1995	December	House.2	20
1996	December	House.2	27.5
1997	December	House.2	33.5
1998	December	House.2	35
1999	December	House.2	35.5
[truncated: 3,686 more rows]
